# Supplementary material for: Molecular Identification of Dibothriocephalus nihonkaiense Infection Using Nanopore Sequencing: A Case Report and Literature Review
Source: Diagnostics (Basel). 2024 Dec 20;14(24):2871. doi: 10.3390/diagnostics14242871 (PMC11675249; doi:10.3390/diagnostics14242871)
Supplement: Supplementary file 1 [file diagnostics-14-02871-s001.zip]

Archive with 1 entries (1 files):
- diagnostics-3310494-supplementary.pdf
